# Supplementary material for: Cell-type specific, inducible and acute degradation of targeted protein in mice by two degron systems
Source: Nat Commun. 2024 Nov 29;15:10129. doi: 10.1038/s41467-024-54308-9 (PMC11607430; doi:10.1038/s41467-024-54308-9)
Supplement: Supplementary file 4 — Source Data [file 41467_2024_54308_MOESM4_ESM.xlsx]

## Sheet: Fig 1b
Figure 1b

## Sheet: Fig 1d
Figure 1d
Rosa26OsTIR1/+; Satb1V-AID/V-AID			Rosa26hCRBN/+; Satb1V-S4D/V-S4D
PBS	5-Ph-IAA		DMSO	POM
0.999145	0.119658		1.01061	0.0334158
0.998413	0.0656288		0.990608	0.0842313
1.00244	0.0876984		0.998784	0.0600813

## Sheet: Fig 1f
Figure 1f
		Rosa26hCRBN/+; Satb1V-S4D/V-S4D solvent cocktail					Rosa26hCRBN/+; Satb1V-S4D/V-S4D regular solvent (10% DMSO in PBS)						Rosa26OsTIR1/+; Satb1V-AID/V-AID
time (hours)	time (days)					time (days)						time (hours)
1	0.0416667	0.152846	0.173866	0.184741		0.291667	0.0597185	0.0570559	0.0460251	0.0490681		1	0.877916	0.898783	0.797597
2	0.0833333	0.0623306	0.0696544	0.0675749		3	0.181057	0.196272	0.250285	0.138456		2	0.688337	0.732847	0.60536
3	0.125	0.0672087	0.0674946	0.0719346		5	0.274249	0.40776	0.686953	0.311525		3	0.458065	0.356204	0.356747
4	0.166667	0.0753388	0.0718143	0.0877384		7	0.414987	0.423355	0.729175	0.43895		4	0.28933	0.325061	0.279113
5	0.208333	0.0753388	0.0815335	0.0784741		10	0.841385	0.508558	0.893115	0.528718		5	0.1866	0.219465	0.203327
6	0.25	0.0845528	0.0766739	0.0784741		13	0.955877	0.596044	0.970331	0.759604		6	0.121092	0.157664	0.14695
8	0.333333	0.095393	0.0815335	0.0850136								8	0.0918114	0.107543	0.126617
10	0.416667	0.114363	0.099892	0.112262								24	0.0699752	0.165937	0.152495
16	0.666667	0.251491	0.238121	0.282289								28	0.074938	0.187835	0.193161
24	1	0.568022	0.538877	0.627793								32	0.0853598	0.191241	0.232902
												48	0.218859	0.420925	0.525878
												54	0.259553	0.532847	0.65342
												72	0.584615	0.850608	0.877079
	S4D-dmso	1	0	1
	S4D-dmso	1	0.291667	0.0597185
	S4D-dmso	1	3	0.181057
	S4D-dmso	1	5	0.274249
	S4D-dmso	1	7	0.414987
	S4D-dmso	1	10	0.841385
	S4D-dmso	1	13	0.955877
	S4D-dmso	2	0	1
	S4D-dmso	2	0.291667	0.0570559
	S4D-dmso	2	3	0.196272
	S4D-dmso	2	5	0.40776
	S4D-dmso	2	7	0.423355
	S4D-dmso	2	10	0.508558
	S4D-dmso	2	13	0.596044
	S4D-dmso	3	0	1
	S4D-dmso	3	0.291667	0.0460251
	S4D-dmso	3	3	0.250285
	S4D-dmso	3	5	0.686953
	S4D-dmso	3	7	0.729175
	S4D-dmso	3	10	0.893115
	S4D-dmso	3	13	0.970331
	S4D-dmso	4	0	1
	S4D-dmso	4	0.291667	0.0490681
	S4D-dmso	4	3	0.138456
	S4D-dmso	4	5	0.311525
	S4D-dmso	4	7	0.43895
	S4D-dmso	4	10	0.528718
	S4D-dmso	4	13	0.759604

## Sheet: Fig 2b
Figure 2b
OsTIR1-AID2			hCRBN-S4D
Brain T	Splenic T		Brain T	Splenic T
37.3742	13.5743		25.3265	8.61925
35.3444	12.9062		22.9167	8.41866
15.3607	11.7928		8.80899	11.2026

## Sheet: Fig 2d
Figure 2d
17.5 dpc fetuses					P1 neonates
Rosa26OsTIR1/+; Satb1V-AID/V-AID		Rosa26hCRBN/+; Satb1V-S4D/V-S4D			Rosa26OsTIR1/+; Satb1V-AID/V-AID		Rosa26hCRBN/+; Satb1V-S4D/V-S4D
No treatment	5-Ph-IAA	No treatment	POM		No treatment	5-Ph-IAA	No treatment	POM
1.08931	0.0362506	1.20159	0.0963553		1.15887	0.0705542	0.906239	0.0460286
0.94476	0.0415254	1.12712	0.0869577		1.19631	0.106777	0.971028	0.0537194
1.01479	0.04276	1.05039	0.100281		1.12941	0.05028	0.963337	0.058031
0.954636	0.0507284	0.979375	0.0970691		1.02655	0.021761	0.95588	0.0480096
0.996498	0.0479226	0.966765	0.0967122		0.86341	0.0358177	0.939682	0.0489418
	0.0505039	0.971642	0.107418		0.762174		1.04223	0.0391534
	0.0524118	0.951063	0.103969		0.863275		1.11284	0.11513
	0.047137	0.885398					1.10876	0.110236
	0.0536464	0.962602
	0.0522996	1.0197
	0.0461269	0.949397
	0.0512895	0.967479
	0.0487082	0.967479

## Sheet: Fig 3b
Figure 3b
Rosa26OsTIR1/+; Satb1V-AID/V-AID			Rosa26hCRBN/+; Satb1V-S4D/V-S4D			Rosa26OsTIR1/+; Satb1V-AID/V-AID			Rosa26hCRBN/+; Satb1V-S4D/V-S4D
Mature CD4 SP			Mature CD4 SP			Splenic CD4+ T			Mature CD4 SP
PBS	5-Ph-IAA		DMSO	POM		PBS	5-Ph-IAA		DMSO	POM
3.2	14.9		4.8	7.7		5.6	16.4		7.3	11.4
3.2	15.4		4.6	6.6		6.3	20.1		10.1	17.6
4.8	15		5	16.9		8.4	8.3		9.4	20.6
3.4	15.2		3.7	9.3		10.8	11		7.7	12.4
3.1	12					9.9	13.5
1	16.7					11.1	13

## Sheet: Fig 3d
Figure 3d

## Sheet: Fig 4b
Figure 4b
Rosa26	WT	WT	WT	OsTIR1	OsTIR1	OsTIR1	OsTIR1	OsTIR1	OsTIR1	hCRBN	hCRBN	hCRBN	hCRBN	hCRBN	hCRBN
Satb1	WT	WT	WT	AID	AID	AID	AID	AID	AID	S4D	S4D	S4D	S4D	S4D	S4D
Treatment	-	-	-	PBS	PBS	PBS	5-Ph-IAA	5-Ph-IAA	5-Ph-IAA	DMSO	DMSO	DMSO	POM	POM	POM
Ikzf3	0.574876	0.10617	0.4879	0.53622	0.961438	0.154491	0.719837	0.6087	0.845469	0.188315	0.313947	0.0965064	-1.80443	-1.86549	-1.92395
Sema4d	0.407756	1.30538	0.324256	0.51213	0.0946328	0.282507	0.887878	0.700004	0.533005	0.470381	-0.155866	-0.0514914	-1.88848	-2.18073	-1.24136
Il4r	-0.180884	-1.11765	-0.498247	1.54846	0.954826	1.16684	0.318785	0.191577	-0.0204361	1.12444	0.318785	0.445994	-1.61414	-1.38777	-1.25058
Rag2	0.849123	0.536119	0.596312	1.15009	0.487965	0.608351	-0.872397	-1.04094	-1.12521	0.500003	1.39086	0.728737	-1.43821	-1.1854	-1.1854
Bcl6	0.581148	0.676306	1.18495	1.0367	0.71481	1.04473	-1.11939	-1.38351	-0.852955	0.357461	0.604358	0.668856	-0.97101	-1.5096	-1.03286
Nedd4	0.791811	0.173431	0.578576	0.770487	0.162769	0.471959	-0.0398038	1.06902	1.36754	0.152107	-0.19973	-0.114436	-1.45781	-1.92693	-1.79899
Rgs14	-0.237089	0.49098	0.154948	1.02303	1.33106	1.05103	-0.0410706	-0.181084	-0.321097	-0.265092	1.24705	0.434975	-1.02116	-1.97326	-1.69323
Ikzf1	0.665271	0.386938	0.788065	0.493359	0.616154	0.280516	0.567036	0.329634	0.616154	0.329634	0.288703	0.354193	-1.69238	-2.01819	-2.00509
Satb1	1.06444	1.12225	1.2186	0.619278	0.409225	0.382246	-1.16695	-1.16444	-1.18795	0.636622	0.756102	0.698289	-1.06886	-1.13765	-1.18121
Slc27a1	0.390179	1.19608	0.580303	0.247491	0.521524	0.139341	-0.0899609	1.03657	0.806769	0.46731	0.204628	-0.244443	-1.6995	-1.29734	-2.25896
Elf1	-0.575764	0.356228	0.211251	-0.2651	-0.0994125	-0.182256	0.418361	0.936134	1.01898	0.604759	1.41249	0.998267	-1.65273	-1.85984	-1.32136
Zfp91	0.414552	0.509187	0.635367	0.051785	0.33569	0.603822	0.52496	0.351462	0.65114	0.603822	0.39878	0.635367	-1.73389	-1.99758	-1.98447
Lrrc42	0.872736	-0.820508	0.909728	0.640341	1.27658	0.199887	-0.204452	-0.184443	-0.0257921	0.679676	0.32869	1.09867	-1.36979	-1.43283	-1.9685
Camkk1	0.834758	0.0349768	0.834758	0.834758	0.544456	0.313729	-1.04712	-0.127848	-0.730781	1.27021	0.641223	0.931525	-1.0227	-1.18488	-2.12707
Zmym2	0.756393	-0.144075	0.711369	0.756393	0.126065	0.441229	0.486253	0.801416	0.216112	0.171089	0.486253	0.711369	-1.44975	-2.17013	-1.89999
Klf13	0.12476	1.50079	0.583438	0.363273	0.913686	0.399967	-0.994413	-0.480694	-0.976066	1.09716	0.510049	0.987074	-1.7283	-1.04945	-1.25127
Mta2	1.03815	0.937525	1.08847	0.887211	0.685953	0.358909	-1.30147	-0.898951	-1.35178	0.887211	0.71111	0.308595	-1.20084	-1.04989	-1.10021
Tmc8	0.913923	1.02448	0.803368	1.63253	0.52698	0.858645	-1.40774	-1.07607	-1.29718	0.416425	0.471702	-0.191629	-0.578572	-1.07607	-1.02079
Bbc3	0.437959	0.406842	0.0115149	2.26126	0.940196	1.7948	-1.19564	-0.525251	-0.480119	-0.38345	-0.577373	-0.29883	-0.791724	-0.874823	-0.725364

## Sheet: Fig 4d
Figure 4d
	Satb1								Bcl6								Ikzf1								Ikzf3
Rosa26	-	CR	CR	CR	Os	Os	Os	Rosa26	-	CR	CR	CR	Os	Os	Os	Rosa26	-	CR	CR	CR	Os	Os	Os	Rosa26	-	CR	CR	CR	Os	Os	Os
Satb1	WT	S4	S4	WT	AI	AI	WT	Satb1	WT	S4	S4	WT	AI	AI	WT	Satb1	WT	S4	S4	WT	AI	AI	WT	Satb1	WT	S4	S4	WT	AI	AI	WT
Treatment	No	D	PO	PO	PB	IA	IA	Treatment	No	D	PO	PO	PB	IA	IA	Treatment	No	D	PO	PO	PB	IA	IA	Treatment	No	D	PO	PO	PB	IA	IA
	122000000	99800000	11300000	115000000	98900000	6210000	121000000		742781	703480	470072	744953	822820	444002	761297		41300000	37200000	12500000	11900000	39200000	40100000	48000000		5910000	5110000	985960	1410000	5830000	6210000	6600000
	125000000	106000000	7730000	115000000	88000000	6340000	121000000		759500	746859	375444	842113	766265	397597	758293		37900000	36700000	8520000	27200000	40700000	37200000	45900000		4940000	5370000	859596	3240000	6710000	5980000	6670000
	130000000	103000000	5470000	127000000	86600000	5120000	122000000		848867	758191	459206	982166	824231	490814	801813		42800000	37500000	8680000	8260000	36600000	40700000	44900000		5730000	4920000	738603	543062	5040000	6470000	6320000

## Sheet: Fig 5b
Figure 5b
	PBS								5-Ph-IAA
days
7	18.65	22.32	14.11	34.3	31.8	25.46	24.34		16.15	27.13	26.09	34.76	34.76	28.4
10	41.98	70.82	24.78	74.63	59.96	46.64	37.82		30.18	70.42	41.57	44.17	44.17	41.69
12	61.6	68.09	46.42	85.63	68.81	113.21	49.75		48.99	74.55	41.52	75	75	52.43
14	78.03	120.56	75.84	159.69	84.7	138.12	57.93		86.11	104.74	44.23	76.11	76.11	62.88
16	117.21	158.01	149.34	210.89	129.48	230.18	81.62		132.24	114.63	47.64	57.04	57.04	111.35
18	266.68	373.03	216.74	398.15	195.94	365.41	123.47		224.62	177.78	60.56	38.48	38.48	156.61
20	490.51	542.97	285.6	637.52	304.9	542.17	255.37		205.94	218.3	92.19	13.16	13.16	228.51
22	750.34	847.21	381.37	772.07	413.22	862.55	465.87		335.76	260.6	92.16	10.56	10.56	342.2

[truncated: 21 more sheets: Fig 5c, Fig 5d, Fig 5f, Fig 5h, Fig 5i, Fig 6e, Fig 6f, Supplementary Fig 1e, Supplementary Fig 1h, Supplementary Fig 2c, Supplementary Fig 3c, Supplementary Fig 3e, Supplementary Fig 3g, Supplementary Fig 3h, Supplementary Fig 4a, Supplementary Fig 4d, Supplementary Fig 4f, Supplementary Fig 4g, Supplementary Fig 5c, Supplementary Fig 6e …]
